# Supplementary material for: A Molecular Analysis of Memory B Cell and Antibody Responses Against Plasmodium falciparum Merozoite Surface Protein 1 in Children and Adults From Uganda
Source: Front Immunol. 2022 Jun 2;13:809264. doi: 10.3389/fimmu.2022.809264 (PMC9201334; doi:10.3389/fimmu.2022.809264)
Supplement: Supplementary file 2 [file Table_1.xlsx]

## Sheet: Study Participants
Experiments	Donor ID	Age (years)	Sex	G6PD genotype	Alpha-thalassemia genotype	HbS genotype	CD36 genotype	Malaria diagnosis at sampling	Parasite status at sampling	Malaria diagnosis within one year from sampling	Clearance of parasitemia without treatment within one year from sampling	Comment
MBC isolations	1	³16	No results	No results	No results	No results	No results	Negative	Blood smear negative / LAMP not done	No results	No results	Donor was an anonymous blood donor and not a participant of a cohort study. Demographics and medical history are therefore not available
MBC isolations + plasma Ig proteomics	2	³16	No results	No results	No results	No results	No results	Negative	Blood smear negative / LAMP not done	No results	No results	Donor was an anonymous blood donor and not a participant of a cohort study. Demographics and medical history are therefore not available
Plasma Ig reactivity	3010	37.62	Female	No results	No results	No results	No results	Negative	Blood smear negative / LAMP negative	Negative	Yes
Plasma Ig reactivity	3017	54.29	Male	Hemizygote (male)	Normal	Hb aa	Wild type	Negative	Blood smear negative / LAMP positive	Negative	Yes
Plasma Ig reactivity	3029	40.46	Female	Heterozygotes (female)	Normal	Hb as	Wild type	Negative	Blood smear negative / LAMP positive	Negative	Yes
Plasma Ig reactivity	3034	36.15	Female	Normal (female)	Normal	Hb aa	Wild type	Negative	Blood smear negative / LAMP positive	Negative	Yes
Plasma Ig reactivity	3055	44.78	Female	Normal (female)	Alpha + thalassemia	Hb as	Heterozygous	Negative	Blood smear negative / LAMP positive	Negative	Yes
Plasma Ig reactivity	3068	36.3	Female	Normal (female)	Normal	Hb aa	Wild type	Negative	Blood smear negative / LAMP negative	Negative	Yes
MBC isolations + plasma Ig reactivity	3071	40.37	Male	Normal (male)	Normal	Hb as	Heterozygous	Negative	Blood smear negative / LAMP negative	Negative	Yes
Plasma Ig reactivity	3075	30.22	Female	Normal (female)	Alpha + thalassemia	No results	Wild type	Negative	Blood smear negative / LAMP positive	Negative	Yes
Plasma Ig reactivity	3082	41.3	Female	Heterozygotes (female)	Alpha + thalassemia	Hb aa	Heterozygous	Negative	Blood smear negative / LAMP negative	Negative	Yes
Plasma Ig reactivity	3132	41.03	Female	Normal (female)	Normal	Hb as	Wild type	Negative	Blood smear negative / LAMP positive	Negative	Yes
Plasma Ig reactivity	3143	32.79	Female	Heterozygotes (female)	Alpha + thalassemia	Hb aa	Wild type	Negative	Blood smear negative / LAMP negative	Negative	Yes
Plasma Ig reactivity	3165	38.68	Female	Heterozygotes (female)	Normal	Hb aa	Heterozygous	Negative	Blood smear negative / LAMP negative	Negative	Yes
Plasma Ig reactivity	3176	41.21	Female	Normal (female)	Normal	Hb aa	Wild type	Negative	Blood smear negative / LAMP positive	Negative	Yes
MBC isolations + plasma Ig reactivity	3197	40.51	Female	Normal (female)	Alpha + thalassemia	Hb aa	Wild type	Negative	Blood smear negative / LAMP negative	Negative	Yes
Plasma Ig reactivity	3201	41.64	Female	Normal (female)	Normal	Hb aa	Heterozygous	Negative	Blood smear negative / LAMP positive	Negative	Yes
Plasma Ig reactivity	3223	22.67	Female	Heterozygotes (female)	Normal	Hb aa	Wild type	Negative	Blood smear negative / LAMP negative	Negative	Yes
Plasma Ig reactivity	3247	72.61	Female	Normal (female)	Alpha + thalassemia	Hb aa	Wild type	Negative	Blood smear negative / LAMP negative	Negative	Yes
Plasma Ig reactivity	3249	30.74	Female	Heterozygotes (female)	Alpha + thalassemia	Hb as	Wild type	Negative	Blood smear negative / LAMP negative	Negative	No
Plasma Ig reactivity	3283	61.43	Female	Normal (female)	Normal	Hb aa	Wild type	Negative	Blood smear negative / LAMP negative	Negative	Yes
Plasma Ig reactivity	3295	56.05	Female	Heterozygotes (female)	Alpha 0 thalassemia	Hb aa	Wild type	Negative	Blood smear negative / LAMP positive	Negative	Yes
Plasma Ig reactivity	3311	29.17	Male	Hemizygote (male)	Alpha + thalassemia	Hb aa	Wild type	Negative	Blood smear negative / LAMP positive	Negative	Yes
Plasma Ig reactivity	3324	49.17	Female	Normal (female)	Alpha + thalassemia	Hb aa	Wild type	Negative	Blood smear negative / LAMP negative	Negative	Yes
Plasma Ig reactivity	3347	44.76	Female	Normal (female)	Alpha 0 thalassemia	Hb aa	Wild type	Negative	Blood smear negative / LAMP positive	Negative	Yes
Plasma Ig reactivity	3418	47.42	Female	Homozygotes (female)	Alpha 0 thalassemia	Hb aa	Heterozygous	Negative	Blood smear negative / LAMP positive	Negative	Yes
MBC isolations	104	5	Female	No results	No results	No results	No results	Negative	Blood smear negative / LAMP not done	Positive	Yes
MBC isolations	170	5	Male	No results	No results	No results	No results	Negative	Blood smear negative / LAMP not done	Positive	Yes
Plasma Ig reactivity	3059	7.13699	Female	Normal (female)	Alpha + thalassemia	Hb aa	Wild type	Negative	Blood smear negative / LAMP negative	Positive	Yes
Plasma Ig reactivity	3095	8.04932	Male	Normal (male)	Alpha + thalassemia	Hb aa	Heterozygous	Negative	Blood smear negative / LAMP not done	Positive	Yes
Plasma Ig reactivity	3102	6.02466	Male	Normal (male)	Alpha + thalassemia	Hb aa	Wild type	Negative	Blood smear positive / no malaria	Positive	Yes
Plasma Ig reactivity	3119	5.43562	Male	Normal (male)	Alpha + thalassemia	Hb aa	Wild type	Negative	Blood smear negative / LAMP not done	Positive	Yes
Plasma Ig reactivity	3149	5.85753	Female	Heterozygotes (female)	Alpha + thalassemia	Hb aa	Wild type	Negative	Blood smear negative / LAMP positive	Positive	Yes
Plasma Ig reactivity	3182	6.31507	Male	Normal (male)	Normal	Hb aa	Heterozygous	Negative	Blood smear negative / LAMP not done	Positive	Yes
Plasma Ig reactivity	3199	7.47397	Male	Normal (male)	Alpha + thalassemia	Hb aa	Wild type	Negative	Blood smear negative / LAMP negative	Positive	Yes
Plasma Ig reactivity	3203	6.91507	Female	Normal (female)	Normal	Hb aa	Wild type	Negative	Blood smear positive / no malaria	Positive	Yes
Plasma Ig reactivity	3210	4.7726	Female	Heterozygotes (female)	Normal	Hb aa	Wild type	Negative	Blood smear positive / no malaria	Positive	Yes
MBC isolations + plasma Ig reactivity	3278	6.62466	Female	Heterozygotes (female)	Alpha + thalassemia	Hb aa	Wild type	Negative	Blood smear negative / LAMP positive	Positive	Yes
MBC isolations + plasma Ig reactivity	3280	5.4	Male	Normal (male)	Alpha + thalassemia	Hb aa	Wild type	Negative	Blood smear negative / LAMP not done	Positive	Yes
Plasma Ig reactivity	3296	7.66575	Female	Normal (female)	Normal	Hb aa	Wild type	Negative	Blood smear negative / LAMP negative	Positive	Yes
Plasma Ig reactivity	3297	5.89041	Male	Normal (male)	Normal	Hb aa	Wild type	Negative	Blood smear negative / LAMP positive	Positive	Yes
Plasma Ig reactivity	3309	6.46301	Female	Heterozygotes (female)	Alpha + thalassemia	Hb aa	Wild type	Negative	Blood smear negative / LAMP negative	Positive	Yes
Plasma Ig reactivity	3316	6.03288	Male	Hemizygote (male)	Normal	Hb aa	Wild type	Negative	Blood smear positive / no malaria	Positive	Yes
Plasma Ig reactivity	3318	8.1589	Male	Normal (male)	Alpha + thalassemia	Hb aa	Wild type	Negative	Blood smear negative / LAMP negative	Positive	Yes
Plasma Ig reactivity	3326	6.53151	Female	Normal (female)	Normal	Hb as	Wild type	Negative	Blood smear positive / no malaria	Positive	Yes
Plasma Ig reactivity	3340	5.43562	Female	Heterozygotes (female)	Normal	Hb aa	Wild type	Negative	Blood smear negative / LAMP not done	Positive	Yes
